# Supplementary material for: Oxyfunctionalization of Benzylic C-H Bonds of Toluene Mediated by Covalently Anchored Co-Schiff Bases
Source: Molecules. 2022 Aug 19;27(16):5302. doi: 10.3390/molecules27165302 (PMC9416660; doi:10.3390/molecules27165302)
Supplement: Supplementary file 1 [file molecules-27-05302-s001.zip]

Archive with 1 entries (1 files):
- molecules-1860664-supplementary.pdf
